# Supplementary material for: Suppression of Calcium Entry Modulates the Expression of TRβ1 and Runx2 in Thyroid Cancer Cells, Two Transcription Factors That Regulate Invasion, Proliferation and Thyroid-Specific Protein Levels
Source: Cancers (Basel). 2022 Nov 26;14(23):5838. doi: 10.3390/cancers14235838 (PMC9740761; doi:10.3390/cancers14235838)
Supplement: Supplementary file 1 [file cancers-14-05838-s001.zip]

Archive with 1 entries (1 files):
- cancers-1945152-supplementary.pdf
